# Supplementary material for: Application of Deep Neural Networks as a Prescreening Tool to Assign Individualized Absorption Models in Pharmacokinetic Analysis
Source: Pharmaceutics. 2021 May 26;13(6):797. doi: 10.3390/pharmaceutics13060797 (PMC8227048; doi:10.3390/pharmaceutics13060797)
Supplement: Supplementary file 1 [file pharmaceutics-13-00797-s001.zip]

Archive with 1 entries (1 files):
- pharmaceutics-1202326-supplementary.pdf
